# Supplementary material for: Cervical Squamous Intraepithelial Lesions Are Associated with Differences in the Vaginal Microbiota of Mexican Women
Source: Microbiol Spectr. 2021 Oct 13;9(2):e00143-21. doi: 10.1128/Spectrum.00143-21 (PMC8515943; doi:10.1128/Spectrum.00143-21)
Supplement: SUPPLEMENTAL FILE 1 — Supplemental material. Download Spectrum.00143-21-s0001.xls, XLS file, 0.3 MB [file spectrum.00143-21-s0001.xls]

## Sheet: CC_otutable
	CC1	CC4	CC5	CC6	CC7	CC9	CC10	CC12	CC13	CC14	CC15	CC18	CC20	CC21	CC22	CC23	CC24	CC25	CC26	CC27	CC28	CC30	CC31	CC32	CC33	CC35	CC36	CC38	CC40	CC42	CC43	CC44	CC50	CC51	CC52	CC53	CC55	CC57	CC59	CC60	CC61	CC67	CC68	CC70	CC71	CC72	CC73	CC75	CC76
LIE	NEG	NEG	NEG	NEG	NEG	NEG	NEG	NEG	NEG	NEG	NEG	NEG	NEG	NEG	NEG	NEG	NEG	NEG	NEG	NEG	NEG	NEG	NEG	NEG	NEG	NEG	NEG	NEG	NEG	NEG	NEG	NEG	NEG	NEG	NEG	NEG	NEG	NEG	NEG	NEG	NEG	NEG	NEG	NEG	NEG	NEG	NEG	NEG	NEG
Bacteria|Firmicutes|Bacilli|Lactobacillales|Lactobacillaceae|Lactobacillus|iners|Otu00001	0.000280191	0.977528	0.0327565	0.974956	0.918641	0.834025	0.880424	0.495477	0.0486815	0.926449	0.841933	0.92023	0.000421408	0.309617	0	0.822675	0	0.81438	0.152967	0.00259291	0.875903	0.0644454	0.931457	0.179877	0.996474	0.000645995	0.913587	0.00325468	0.000914913	0	0.985424	0.00138477	0.984416	0.968699	0.270047	0.282347	0.997719	0.00196078	0.000674309	0.000792393	0.225738	0.845278	0.0045584	0.000212179	0.952679	0.000233263	0.000619195	0.00611326	0.00226449
Bacteria|Bacteroidetes|Bacteroidia|Bacteroidales|Bacteroidaceae|Bacteroides|ovatus|Otu00002	0	0	0	0	0	0	0	0	0.000507099	0	0	0	0	0	0.000218055	0	0	0	0.000544366	0	0.000424989	0	0	0	0	0	0	0	0	0	0	0	0	0	0	0	0	0	0	0	0.00158228	0	0	0	0.000202224	0	0	0	0
Bacteria|Actinobacteria|Actinobacteria|Bifidobacteriales|Bifidobacteriaceae|Gardnerella|NA|Otu00003	0.153825	0.00240771	0.206119	0	0	0	0	0.067774	0.0136917	0.0122585	0.0257985	0.000638162	0.11083	0.000602954	0.075229	0.000837755	0.20695	0	0.724007	0	0	0.151907	0	0.792947	0	0.170543	0	0.19284	0.010979	0.0138037	0	0.0702275	0.000649351	0	0.413031	0.540645	0	0.0455882	0	0	0.00105485	0.00827943	0	0.141311	0	0.012363	0	0.021879	0.000452899
Bacteria|Firmicutes|Bacilli|Bacillales|Bacillaceae|Bacillus|cohnii|Otu00004	0	0.000267523	0	0	0	0	0	0	0	0	0	0	0	0	0	0.000279252	0	0	0	0	0	0	0	0	0	0	0	0	0	0	0	0	0.0012987	0.00609756	0.00412736	0.00962001	0	0.00147059	0	0	0	0	0	0.000212179	0.000202224	0.000933053	0	0	0
Bacteria|Fusobacteria|Fusobacteriia|Fusobacteriales|Leptotrichiaceae|Sneathia|NA|Otu00005	0.188288	0	0.0843634	0	0	0	0	0.0740027	0.0111562	0	0	0	0.00126422	0	0.148059	0	0.0340859	0	0	0	0	0.161771	0	0.00679392	0	0.19832	0	0.00786547	0	0.191718	0	0.00395648	0	0	0	0	0	0	0	0	0	0.00206986	0	0.0863569	0	0.0667133	0	0	0
Bacteria|Firmicutes|Bacilli|Lactobacillales|Lactobacillaceae|Lactobacillus|NA|Otu00006	0	0	0	0	0.0260664	0.150415	0.113261	0	0	0.00854383	0	0.0185067	0.000421408	0.00934579	0	0.000558503	0	0	0.0228634	0.00172861	0.0365491	0	0.0606555	0.00129408	0	0.000215332	0	0	0	0	0.0126582	0	0.00324675	0.00203252	0.000294811	0	0	0	0	0.87401	0	0.0457956	0	0	0.00728008	0	0.89969	0.00032175	0.907609
Bacteria|Firmicutes|Clostridia|Clostridiales|Veillonellaceae|Megasphaera|NA|Otu00007	0.0594004	0	0.141842	0	0	0	0	0.0493845	0.0633874	0	0	0	0.000421408	0	0.100959	0.000279252	0.134351	0	0	0	0	0.114204	0	0.0100291	0	0.171835	0	0.0832655	0.00182983	0.0628834	0	0.0735905	0	0	0	0	0	0	0	0	0	0.000517464	0	0.109697	0	0	0	0	0
Bacteria|Actinobacteria|Actinobacteria|Actinomycetales|Micrococcaceae|Arthrobacter|psychrolactophilus|Otu00008	0	0	0	0	0	0	0.000203707	0	0	0	0	0	0	0	0	0	0	0	0	0	0	0	0	0	0	0	0	0	0	0	0	0	0	0	0.000294811	0	0	0.000490196	0	0	0	0	0	0	0	0	0	0.001287	0
Bacteria|Bacteroidetes|Bacteroidia|Bacteroidales|Prevotellaceae|Prevotella|NA|Otu00009	0	0	0.144623	0	0	0	0	0	0.53499	0	0	0	0	0	0	0	0.467021	0	0	0	0	0.0872424	0	0	0.000503778	0	0	0.657988	0	0.201304	0	0.0041543	0	0	0	0	0	0	0	0	0.000527426	0.000776197	0	0	0	0	0	0.000643501	0
Bacteria|Firmicutes|Clostridia|Clostridiales|Lachnospiraceae|Shuttleworthia|NA|Otu00010	0	0	0.166255	0	0	0	0	0.146077	0	0	0	0	0	0	0.362189	0	0	0	0	0	0.000424989	0	0	0	0	0	0	0	0	0.0184049	0	0.712166	0	0	0	0	0	0	0	0	0	0	0	0.000212179	0	0	0	0	0
Bacteria|Firmicutes|Bacilli|Lactobacillales|Lactobacillaceae|Lactobacillus|NA|Otu00011	0	0	0	0.000589275	0	0	0	0	0	0	0	0.0178685	0.0328698	0.2858	0	0.0142418	0	0	0	0.00432152	0	0	0.000407997	0	0	0	0	0.000271223	0.16011	0	0.000191791	0	0	0	0	0.024531	0	0	0	0.0309033	0	0.000258732	0.00569801	0	0	0	0	0	0
Bacteria|Bacteroidetes|Bacteroidia|Bacteroidales|Prevotellaceae|Prevotella|NA|Otu00012	0.349678	0	0	0.000883913	0.00236967	0.000259336	0	0.0587276	0.00811359	0.00185735	0	0	0.00168563	0	0.134758	0.000279252	0	0.000469925	0	0.0380294	0	0.180842	0	0.00291168	0	0.288114	0	0	0	0	0	0	0	0.000813008	0.0221108	0.00962001	0	0.253922	0	0	0.000527426	0.000258732	0.0592593	0.106726	0.000606673	0.0538838	0	0	0
Bacteria|Actinobacteria|Actinobacteria|Actinomycetales|Brevibacteriaceae|Brevibacterium|aureum|Otu00014	0	0	0	0	0	0	0	0	0	0	0	0	0	0	0	0	0	0	0	0	0	0	0	0	0	0	0	0	0	0	0	0	0	0	0	0	0	0	0	0	0	0	0	0	0	0	0	0	0
Bacteria|Bacteroidetes|Bacteroidia|Bacteroidales|Prevotellaceae|Prevotella|NA|Otu00015	0	0	0.0414091	0	0	0	0	0	0	0	0	0	0	0	0	0	0	0	0	0	0	0.0289347	0	0	0	0	0	0	0	0.33819	0	0.118101	0	0	0	0	0	0	0	0	0.00527426	0.00155239	0	0.431148	0	0	0	0	0
Bacteria|Bacteroidetes|Bacteroidia|Bacteroidales|Prevotellaceae|Prevotella|NA|Otu00016	0.120202	0	0	0	0	0	0	0.0360374	0	0.00408618	0	0	0	0	0.0750109	0.000279252	0	0	0	0.028522	0.000424989	0	0.000951992	0.00129408	0	0.133075	0	0	0.000914913	0	0	0	0	0.00121951	0.184257	0.000481	0	0.136275	0.87323	0	0.00105485	0.00103493	0.211966	0	0.000202224	0.0881735	0	0.00032175	0.00271739
Bacteria|Firmicutes|Clostridia|Clostridiales|Clostridiaceae|Clostridium|NA|Otu00017	0.0689269	0	0.0537701	0	0	0	0	0.0376687	0.0633874	0	0	0	0	0	0.0590929	0	0.0287738	0	0	0.000864304	0	0.0418676	0	0.00064704	0	0.0111972	0	0.0355302	0	0.0115031	0	0.000593472	0	0	0	0	0	0	0	0	0	0	0	0.0521961	0	0.10147	0	0	0
Bacteria|Firmicutes|Clostridia|Clostridiales|Veillonellaceae|Dialister|NA|Otu00018	0.0316615	0	0.0466625	0	0	0	0	0.00474566	0.00608519	0.000371471	0	0	0	0	0.00937636	0	0.0267818	0	0	0.0138289	0	0.0387988	0	0.00032352	0	0.0183032	0	0.00244101	0	0.0341258	0	0.011276	0	0	0	0.000962001	0	0.0691176	0	0	0	0	0.146439	0.0466794	0.00141557	0.0529508	0	0	0
Bacteria|Fusobacteria|Fusobacteriia|Fusobacteriales|Fusobacteriaceae|Fusobacterium|NA|Otu00019	0	0	0	0	0	0	0	0	0.0552738	0	0	0	0	0	0	0	0	0	0	0	0	0.000657606	0.000135999	0	0	0	0	0	0	0	0	0	0	0	0.000884434	0	0	0	0.000674309	0	0.514241	0.0064683	0	0	0	0.0331234	0	0	0
Bacteria|Firmicutes|Bacilli|Lactobacillales|Streptococcaceae|Streptococcus|infantis|Otu00020	0	0	0	0.0023571	0	0	0	0	0	0	0	0	0	0	0	0	0	0.000469925	0	0	0	0	0	0	0	0	0.0130756	0	0.0173833	0	0	0	0	0.000813008	0	0	0	0.000980392	0	0	0	0.0129366	0.0319088	0	0	0.00163284	0	0.00032175	0
Bacteria|Proteobacteria|Gammaproteobacteria|Pseudomonadales|Pseudomonadaceae|NA|NA|Otu00022	0.000280191	0.00428036	0.000618047	0.00176783	0.00631912	0.00207469	0.00142595	0.00192793	0	0.00742942	0.0323505	0.00446713	0.0526759	0.019596	0.000218055	0.037699	0	0.0535714	0.0261296	0.12446	0.0208245	0	0.00108799	0.0016176	0.000503778	0	0.0238772	0.0035259	0.133577	0	0.000383583	0.000593472	0	0	0.000294811	0	0	0.0122549	0	0	0	0.000258732	0	0	0	0.000466527	0	0	0
Bacteria|Firmicutes|Bacilli|Lactobacillales|Lactobacillaceae|Lactobacillus|NA|Otu00023	0	0	0	0.000589275	0.00157978	0.00129668	0.00101854	0	0	0.00631501	0	0.0191449	0	0.00150739	0	0.00195476	0	0.00093985	0	0	0.00169996	0	0	0	0	0	0	0	0	0	0.000191791	0	0.00909091	0	0.00206368	0.003848	0.00101394	0	0	0.000792393	0	0.000258732	0.0216524	0	0.000808898	0.000233263	0.0959752	0	0.0674819
Bacteria|Bacteroidetes|Bacteroidia|Bacteroidales|Prevotellaceae|Prevotella|copri|Otu00024	0	0	0	0	0	0	0	0	0	0	0	0	0	0	0	0	0	0	0	0	0	0	0	0	0	0	0	0	0	0	0	0	0	0	0	0.0519481	0	0	0	0	0	0	0	0	0	0	0	0	0
Bacteria|Firmicutes|Bacilli|Lactobacillales|Streptococcaceae|Streptococcus|agalactiae|Otu00025	0	0	0	0	0.000789889	0	0	0	0	0	0	0	0	0	0	0	0	0	0.00108873	0	0	0	0	0	0	0	0	0	0	0	0	0	0	0	0	0	0	0	0	0.0911252	0	0	0	0	0	0	0	0.936615	0
Bacteria|Firmicutes|Clostridia|Clostridiales|Veillonellaceae|Veillonella|NA|Otu00026	0	0	0	0.0070713	0.0102686	0	0	0	0	0.00891531	0	0	0.638011	0.000301477	0	0	0	0	0.0125204	0	0	0	0	0	0	0.0040913	0	0.00108489	0	0	0	0	0	0.00894309	0	0	0	0	0	0	0	0	0	0	0	0.126429	0	0	0
Bacteria|Actinobacteria|Actinobacteria|Bifidobacteriales|Bifidobacteriaceae|Bifidobacterium|NA|Otu00027	0.000280191	0	0	0	0	0	0	0	0	0	0	0	0.000421408	0.321073	0	0.000837755	0.000221337	0	0	0.00518582	0	0	0.000271998	0	0	0	0	0.000271223	0.252516	0	0	0	0	0.00121951	0	0	0	0	0.0107889	0	0	0	0.319658	0	0	0	0	0	0
Bacteria|Actinobacteria|Actinobacteria|Actinomycetales|Dermabacteraceae|Brachybacterium|conglomeratum|Otu00028	0	0	0	0	0	0	0	0	0	0	0	0	0	0	0	0	0	0	0	0	0	0	0	0	0	0	0	0	0	0	0	0	0	0	0	0	0	0	0	0	0	0	0	0	0	0	0	0.00032175	0
Bacteria|Bacteroidetes|Bacteroidia|Bacteroidales|Prevotellaceae|Prevotella|NA|Otu00030	0	0	0.0720025	0.000294638	0	0	0	0.00148302	0.0324544	0	0	0	0	0	0.00479721	0	0.0934042	0	0	0	0	0.105875	0	0	0	0	0	0	0	0.000191718	0	0	0	0	0	0.016835	0	0	0	0	0	0	0.00569801	0	0	0.0284581	0	0	0
Bacteria|Firmicutes|Clostridia|Clostridiales|Clostridiaceae|Clostridium|NA|Otu00031	0	0	0.00185414	0	0	0	0	0	0.025355	0	0	0	0	0	0	0	0	0	0	0	0	0.00328803	0	0	0	0	0	0	0	0.0442868	0	0	0	0	0	0	0	0	0	0	0	0	0	0	0	0.0331234	0	0	0
Bacteria|Proteobacteria|Alphaproteobacteria|Sphingomonadales|Sphingomonadaceae|Novosphingobium|NA|Otu00032	0	0.00454789	0.000309023	0.000589275	0.00473934	0.000518672	0	0.00148302	0	0.00408618	0.022113	0.00127632	0.0328698	0.00844136	0.00043611	0.0307177	0.000664011	0.0371241	0.022319	0.0639585	0.0140246	0	0.000543996	0.00032352	0.00100756	0	0.0147811	0.00189856	0.0667887	0	0.000383583	0.000395648	0	0	0	0	0	0	0	0	0	0	0	0	0.000202224	0	0	0	0
Bacteria|Firmicutes|Bacilli|Lactobacillales|Streptococcaceae|Streptococcus|anginosus|Otu00033	0	0	0	0.000589275	0	0	0	0	0	0	0	0	0.000842815	0	0	0	0	0	0	0.00172861	0	0	0.000407997	0	0	0	0	0	0.000914913	0	0	0	0	0.000813008	0.000294811	0	0	0.00392157	0.091706	0	0	0	0.0535613	0	0	0.00069979	0	0	0
Bacteria|Proteobacteria|Gammaproteobacteria|Pseudomonadales|Pseudomonadaceae|NA|NA|Otu00035	0	0.00160514	0	0.00117855	0.00157978	0.00103734	0.000407415	0	0	0.00334324	0.0118755	0.00191449	0.0164349	0.00361773	0	0.0117286	0	0.012688	0.00544366	0.0337079	0.00552486	0	0.000135999	0.00032352	0	0	0.00341103	0.000271223	0.0402562	0	0	0	0.000649351	0	0	0	0	0.0333333	0.00134862	0	0.0021097	0.00336352	0.000569801	0.000212179	0.0175935	0.000466527	0	0.000643501	0
Bacteria|Firmicutes|Clostridia|Clostridiales|Tissierellaceae|Anaerococcus|NA|Otu00036	0	0	0	0.00117855	0	0	0	0	0	0.00185735	0	0	0	0	0	0	0	0	0.000544366	0.00432152	0	0	0.000407997	0.00032352	0	0	0.000568505	0	0	0	0	0	0	0	0	0.012987	0	0.0191176	0	0	0	0.000258732	0.00569801	0.000212179	0	0.000466527	0	0	0
Bacteria|Actinobacteria|Actinobacteria|Actinomycetales|NA|NA|NA|Otu00037	0	0	0	0	0.00394945	0	0	0	0	0	0	0	0	0	0	0.000279252	0	0	0	0	0	0	0	0	0	0	0	0	0	0	0	0	0	0	0	0	0	0.0112745	0.00134862	0.00237718	0	0.00517464	0.0045584	0	0.000606673	0.004432	0.000619195	0.0160875	0.000452899
Bacteria|Bacteroidetes|Flavobacteriia|Flavobacteriales|Flavobacteriaceae|Flavobacterium|NA|Otu00038	0	0.00321027	0.00123609	0.000294638	0.00789889	0.00103734	0.000407415	0.000148302	0	0.00482912	0.0200655	0	0.0383481	0.0102502	0.000218055	0.0217816	0.000221337	0.0390038	0.00816549	0.0907519	0.0144496	0	0.000407997	0.00064704	0.000503778	0	0.0102331	0.00081367	0.0594693	0.000191718	0.000575374	0.000197824	0	0	0	0	0	0	0	0	0	0	0	0	0.000202224	0	0	0.00160875	0.000452899
Bacteria|Firmicutes|Clostridia|Clostridiales|Veillonellaceae|Dialister|NA|Otu00039	0.00140095	0	0.00370828	0	0	0	0	0.00118642	0.0025355	0	0	0	0	0	0.00283471	0	0.0042054	0	0.00217746	0.00605013	0	0.00416484	0	0.00032352	0	0.00236865	0	0.00379713	0	0.00249233	0	0.00257171	0	0	0.0114976	0	0	0.0156863	0.00876602	0	0.000527426	0	0.0347578	0.00254615	0	0.0179613	0	0	0.00226449
Bacteria|Firmicutes|Clostridia|Clostridiales|Veillonellaceae|Veillonella|dispar|Otu00043	0	0	0	0	0	0	0	0	0	0	0	0	0	0	0	0	0	0.000469925	0	0	0	0.000219202	0	0	0	0	0	0	0	0	0	0	0	0	0.0100236	0	0	0	0.00134862	0	0	0.00905563	0.002849	0	0	0	0	0.00482625	0
Bacteria|Bacteroidetes|Bacteroidia|Bacteroidales|Prevotellaceae|Prevotella|melaninogenica|Otu00045	0	0	0	0	0	0	0	0	0	0	0	0	0	0	0	0	0	0	0	0	0	0	0	0	0	0	0	0	0	0	0	0	0	0	0	0	0	0	0	0	0	0.00672704	0	0	0	0	0	0.00160875	0.000452899
Bacteria|Tenericutes|Mollicutes|Mycoplasmatales|Mycoplasmataceae|Mycoplasma|NA|Otu00046	0	0	0	0	0	0	0	0	0.000507099	0	0	0	0	0	0	0	0	0	0.000544366	0	0	0.00219202	0	0	0	0	0	0	0	0	0	0	0	0	0	0	0	0	0	0	0	0	0	0.0010609	0	0	0	0	0
Bacteria|Actinobacteria|Actinobacteria|Actinomycetales|Nocardiopsaceae|Prauseria|NA|Otu00047	0	0.000267523	0.000309023	0.00147319	0.00157978	0.00181535	0.000407415	0.00148302	0	0.00222883	0.00859951	0.00191449	0.0189633	0.00241182	0	0.0220609	0	0.00610902	0.00326619	0.00691443	0.0080748	0	0	0	0.00100756	0	0.00227402	0.000271223	0.0247027	0	0	0	0	0.000813008	0.000884434	0	0	0	0	0	0	0.000258732	0	0	0	0	0	0	0
Bacteria|Actinobacteria|Actinobacteria|Actinomycetales|Micrococcaceae|NA|NA|Otu00049	0	0	0	0	0	0	0	0.000444906	0	0	0	0	0.000421408	0	0	0	0	0	0	0	0	0	0	0	0	0	0	0	0.0128088	0	0	0	0	0	0	0	0	0.000980392	0	0	0	0.000258732	0	0.000212179	0	0	0	0.000643501	0
Bacteria|Firmicutes|Clostridia|Clostridiales|Veillonellaceae|Dialister|NA|Otu00050	0	0	0	0	0.000789889	0	0	0	0.0010142	0.000371471	0	0	0	0	0	0	0	0	0	0.0138289	0	0.000438404	0	0	0	0	0	0	0	0	0	0	0	0	0.000589623	0.000481	0	0.00588235	0.00269724	0	0	0	0	0	0	0.00863074	0	0	0
Bacteria|Bacteroidetes|Bacteroidia|Bacteroidales|Porphyromonadaceae|Porphyromonas|NA|Otu00051	0.000280191	0	0	0	0.000789889	0	0	0.000148302	0.0025355	0	0	0	0.000421408	0	0.00043611	0	0	0	0	0.00864304	0	0.000438404	0.000135999	0	0	0	0	0	0	0	0	0	0	0.000813008	0.00117924	0.001924	0	0.0151961	0	0	0	0	0	0	0	0.00793095	0	0	0
Bacteria|Bacteroidetes|Bacteroidia|Bacteroidales|Prevotellaceae|Prevotella|NA|Otu00052	0	0	0	0	0	0	0	0	0.0010142	0	0	0	0	0	0	0	0	0	0	0	0	0	0.000407997	0	0	0	0	0	0	0	0	0	0	0.00243902	0.000884434	0	0	0	0	0	0	0	0	0	0.000202224	0.000933053	0	0	0
Bacteria|Bacteroidetes|Bacteroidia|Bacteroidales|Porphyromonadaceae|Porphyromonas|endodontalis|Otu00054	0	0	0	0	0	0	0	0	0.0471602	0	0	0	0	0	0	0	0	0	0	0	0	0	0	0	0	0	0	0	0	0	0	0	0	0	0	0	0	0	0	0	0.245253	0.00103493	0	0	0	0	0	0	0
Bacteria|Firmicutes|Clostridia|Clostridiales|Tissierellaceae|WAL_1855D|NA|Otu00055	0	0	0	0	0	0	0	0	0	0	0	0	0	0	0	0	0	0	0	0.0103717	0	0	0.000135999	0	0	0	0	0	0	0	0	0	0	0.000406504	0.000589623	0.012025	0	0.000490196	0	0	0	0	0	0	0	0.275251	0	0	0
Bacteria|Bacteroidetes|Bacteroidia|Bacteroidales|Prevotellaceae|Prevotella|NA|Otu00056	0.0229756	0	0	0.000294638	0.000789889	0	0	0	0	0	0	0	0	0	0	0	0	0	0	0.138289	0	0.00153441	0	0	0	0	0	0	0	0	0	0	0	0	0	0.004329	0	0	0	0	0	0	0.0011396	0.00212179	0	0.0158619	0	0	0
Bacteria|Bacteroidetes|Bacteroidia|Bacteroidales|Prevotellaceae|Prevotella|NA|Otu00057	0.000840572	0	0	0	0	0	0	0.000889812	0.0628803	0.00185735	0	0	0	0	0.00152638	0	0	0	0	0	0	0	0	0	0	0	0	0	0	0	0	0	0	0.000813008	0.0539505	0	0	0.17451	0	0	0	0	0	0	0.000404449	0.0170282	0	0	0
Bacteria|Firmicutes|Bacilli|Lactobacillales|Streptococcaceae|Streptococcus|NA|Otu00058	0	0	0	0.000589275	0	0	0	0	0	0	0	0	0	0	0	0	0	0	0	0.0674157	0	0	0	0	0	0	0.00113701	0	0.111619	0	0	0	0	0	0	0	0	0.000490196	0	0	0	0.00181113	0.0022792	0	0	0	0	0.00032175	0
Bacteria|Proteobacteria|Alphaproteobacteria|Sphingomonadales|Sphingomonadaceae|Sphingomonas|NA|Otu00059	0	0	0	0	0	0	0	0	0	0	0.0012285	0	0.00168563	0.000602954	0	0	0	0	0.000544366	0	0	0	0	0	0	0	0.00113701	0.000542446	0.00823422	0	0	0	0	0.000406504	0	0	0	0.00294118	0	0	0	0.000776197	0	0	0	0.00163284	0	0	0
Bacteria|Actinobacteria|Actinobacteria|Actinomycetales|Actinomycetaceae|Mobiluncus|NA|Otu00060	0	0	0	0	0	0	0	0.0180928	0.0015213	0	0	0	0	0	0.0211513	0.00111701	0	0	0	0.0345722	0	0	0	0	0	0	0	0	0	0.0766871	0	0.000593472	0	0	0.000884434	0	0	0.00147059	0	0	0	0	0	0.000212179	0	0.00909727	0	0	0
Bacteria|Proteobacteria|Gammaproteobacteria|Xanthomonadales|Xanthomonadaceae|Pseudoxanthomonas|mexicana|Otu00061	0	0.000535045	0.000618047	0	0.000789889	0.000778008	0	0.000444906	0	0	0.00859951	0.00191449	0.011378	0.00512511	0	0.00781905	0	0.00469925	0.00544366	0.0224719	0.00509987	0	0.000271998	0	0	0	0.00341103	0	0.031107	0	0	0.000197824	0	0	0	0	0	0.00490196	0	0	0	0	0	0	0.00141557	0	0	0	0
Bacteria|Proteobacteria|Alphaproteobacteria|Sphingomonadales|Sphingomonadaceae|Sphingobium|yanoikuyae|Otu00062	0	0.000267523	0	0.000294638	0	0.000259336	0	0	0	0	0.00532351	0	0.00379267	0.00150739	0	0.00279252	0	0.0018797	0.00272183	0.00518582	0	0	0	0	0	0	0	0	0.00274474	0.000191718	0	0	0	0	0	0	0	0.0642157	0.00134862	0	0	0	0	0	0.000808898	0	0	0.000643501	0
Bacteria|Firmicutes|Clostridia|Clostridiales|Tissierellaceae|Finegoldia|NA|Otu00063	0	0	0	0.000589275	0	0	0	0	0	0.000742942	0	0	0	0	0	0	0	0	0	0.00259291	0	0	0	0	0	0	0.000568505	0	0	0	0	0	0	0.00121951	0.00412736	0.001924	0	0.00735294	0.000674309	0	0	0	0	0	0	0.00139958	0	0.00032175	0
Bacteria|Firmicutes|Bacilli|Lactobacillales|Lactobacillaceae|Lactobacillus|NA|Otu00066	0	0	0	0.000883913	0	0.00570539	0	0	0	0	0	0.00829611	0	0.0108532	0	0	0	0.00704887	0	0	0.00424989	0	0.00176799	0	0	0	0.00170551	0	0	0	0.000191791	0	0.000649351	0	0.00176887	0.000481	0.00126743	0	0	0	0	0.000517464	0	0	0	0	0.00247678	0	0.0122283
Bacteria|Firmicutes|Clostridia|Clostridiales|Tissierellaceae|Anaerococcus|NA|Otu00067	0	0	0	0.00117855	0	0	0	0	0	0	0	0	0.000842815	0	0	0	0	0	0	0.0734659	0	0	0	0	0	0	0	0	0	0	0	0	0	0.000406504	0.00117924	0.015873	0	0.000490196	0	0	0	0	0.00569801	0	0	0.000233263	0	0	0
Bacteria|Firmicutes|Bacilli|Bacillales|Bacillaceae|Bacillus|clausii|Otu00079	0	0.00133761	0.000309023	0	0	0.000259336	0.000203707	0.000296604	0	0.00111441	0.004095	0.00127632	0.00884956	0	0.000218055	0.00837755	0	0.00281955	0.00272183	0	0.00212495	0	0	0	0	0	0.00113701	0.000271223	0.0118939	0	0	0	0	0	0.000294811	0	0	0.000490196	0	0	0	0	0	0	0	0	0	0.000643501	0
Bacteria|Proteobacteria|Alphaproteobacteria|Sphingomonadales|Sphingomonadaceae|Sphingobium|NA|Otu00080	0	0	0	0	0	0.000259336	0	0	0	0.000371471	0	0	0.000421408	0	0	0	0	0.000469925	0	0	0	0	0	0	0	0	0	0	0	0	0	0	0	0	0	0	0	0.054902	0.00337154	0	0	0	0	0	0	0	0	0	0
Bacteria|Proteobacteria|Gammaproteobacteria|Pasteurellales|Pasteurellaceae|Haemophilus|parainfluenzae|Otu00083	0	0	0	0	0	0	0	0	0	0	0	0	0	0	0	0.000279252	0	0	0	0	0	0	0	0	0	0	0	0	0	0	0	0	0	0	0	0	0	0	0	0	0.000527426	0.0137128	0	0	0	0	0	0.000965251	0
Bacteria|Bacteroidetes|Flavobacteriia|Flavobacteriales|Flavobacteriaceae|Flavobacterium|succinicans|Otu00088	0	0.000802568	0	0	0.00157978	0	0	0.000444906	0	0	0.0020475	0	0.00884956	0.00301477	0	0.00418877	0	0.00422932	0.00108873	0.0155575	0.00254994	0	0	0	0	0	0.00227402	0	0.0128088	0	0	0	0	0	0	0	0	0	0	0	0	0	0	0	0	0	0	0	0
Bacteria|NA|NA|NA|NA|NA|NA|Otu00093	0	0	0	0.000589275	0.000789889	0	0	0.000148302	0	0	0	0	0	0	0.000218055	0	0	0	0	0.000864304	0	0.000438404	0	0	0	0	0	0	0	0.000766871	0	0	0	0	0.000294811	0.000962001	0	0.00147059	0	0	0	0	0.0683761	0	0	0.00279916	0	0	0.00362319
Bacteria|Proteobacteria|Gammaproteobacteria|Pseudomonadales|Pseudomonadaceae|Pseudomonas|veronii|Otu00095	0	0.000535045	0.000309023	0	0.000789889	0	0	0	0	0.000742942	0.000819001	0.000638162	0.000842815	0.000602954	0	0.00111701	0	0.00234962	0.000544366	0.00605013	0.00254994	0	0	0	0	0	0	0	0.000914913	0	0	0	0	0	0	0.000481	0	0	0	0	0	0.000258732	0	0.000424358	0.00424671	0	0	0	0
Bacteria|Proteobacteria|Gammaproteobacteria|Pseudomonadales|Moraxellaceae|Acinetobacter|NA|Otu00096	0	0	0	0	0	0	0	0	0	0	0.0004095	0	0	0	0	0.000558503	0	0	0	0	0	0.000876808	0	0	0	0	0.00113701	0	0.00274474	0	0	0	0	0	0	0	0	0.0161765	0	0	0.00105485	0.00129366	0	0	0	0	0	0.001287	0
Bacteria|Proteobacteria|Gammaproteobacteria|Xanthomonadales|Xanthomonadaceae|Stenotrophomonas|NA|Otu00097	0	0.000267523	0	0.000294638	0	0	0.000203707	0	0	0	0.002457	0	0.00463548	0.000904432	0	0.00139626	0	0.0018797	0.00108873	0.0121003	0.000424989	0	0.000135999	0	0	0	0.00113701	0.000271223	0.010064	0	0	0	0	0	0	0	0	0	0	0	0	0	0	0.0171865	0	0	0	0	0
Bacteria|Proteobacteria|Alphaproteobacteria|Sphingomonadales|Sphingomonadaceae|Novosphingobium|capsulatum|Otu00099	0	0.000267523	0	0	0.00157978	0.000259336	0.000407415	0.00074151	0	0	0.0028665	0	0.00294985	0.00120591	0.00043611	0.000558503	0	0.00140977	0.000544366	0.00172861	0.000424989	0	0	0.00032352	0	0	0	0	0	0	0	0	0	0	0	0	0	0	0	0	0	0	0	0	0	0	0	0	0
Bacteria|Firmicutes|Bacilli|Lactobacillales|Lactobacillaceae|Lactobacillus|iners|Otu00101	0	0	0	0	0	0	0	0	0	0	0.0004095	0	0	0.000301477	0	0	0	0	0	0	0	0	0.000271998	0	0	0	0	0	0	0	0	0	0	0	0	0	0	0	0	0	0	0	0	0	0	0	0	0	0
Bacteria|Bacteroidetes|Bacteroidia|Bacteroidales|S24-7|NA|NA|Otu00103	0.000560381	0	0	0	0	0	0	0.000148302	0.0040568	0	0	0	0	0	0.000654165	0	0	0	0	0	0	0	0	0	0	0	0	0	0	0.000383436	0	0	0	0	0	0	0	0	0	0	0	0	0	0	0	0.00466527	0	0	0
Bacteria|Fusobacteria|Fusobacteriia|Fusobacteriales|Leptotrichiaceae|Sneathia|NA|Otu00104	0.000560381	0	0.000618047	0	0	0	0	0	0.000507099	0	0	0	0	0	0.00043611	0	0.00110668	0	0	0	0	0.00219202	0	0	0	0.000215332	0	0	0	0.000383436	0	0	0	0	0	0	0	0	0	0	0	0	0	0	0	0.000233263	0	0	0
Bacteria|Fusobacteria|Fusobacteriia|Fusobacteriales|Fusobacteriaceae|Fusobacterium|NA|Otu00105	0	0	0	0	0	0	0	0	0	0	0	0	0	0	0	0	0	0	0	0	0	0	0	0	0	0	0	0	0	0	0	0	0	0	0	0	0	0	0	0	0	0	0	0	0	0.00373221	0	0	0
Bacteria|Proteobacteria|Alphaproteobacteria|Caulobacterales|Caulobacteraceae|Brevundimonas|diminuta|Otu00106	0	0.000802568	0	0	0	0	0	0	0	0	0.0012285	0	0.000421408	0	0	0.00111701	0	0.00140977	0	0.00864304	0.000849979	0	0	0	0	0	0.000568505	0.000271223	0.00823422	0	0	0	0	0	0	0	0	0	0	0	0	0	0	0	0	0	0	0	0
Bacteria|Actinobacteria|Actinobacteria|Bifidobacteriales|Bifidobacteriaceae|Alloscardovia|NA|Otu00107	0	0	0	0	0	0	0	0	0	0	0	0	0	0.00150739	0	0	0	0	0	0.0155575	0	0	0	0	0	0	0	0	0	0	0	0	0	0	0	0	0	0.000490196	0	0	0	0	0.000569801	0	0	0.000466527	0	0	0
Bacteria|Proteobacteria|Alphaproteobacteria|Rhizobiales|Methylobacteriaceae|NA|NA|Otu00110	0	0	0	0	0	0	0	0	0	0	0.000819001	0	0	0	0	0.000279252	0	0.000469925	0	0	0	0	0	0	0	0	0	0	0	0	0	0	0	0.000406504	0	0	0	0	0	0	0	0	0	0	0	0	0	0	0
Bacteria|Firmicutes|Bacilli|Lactobacillales|Lactobacillaceae|Lactobacillus|NA|Otu00112	0	0	0	0	0	0	0	0	0	0	0	0	0	0	0	0	0	0	0	0	0	0	0	0	0	0	0	0	0	0	0	0	0	0	0	0	0	0	0	0	0	0	0	0	0	0	0.000619195	0	0
Bacteria|Actinobacteria|Actinobacteria|Actinomycetales|NA|NA|NA|Otu00113	0	0.000535045	0.000309023	0	0	0	0	0	0	0.000371471	0.0020475	0.000638162	0.00337126	0.000602954	0	0.00111701	0	0.00093985	0	0	0.000849979	0	0	0	0	0	0.000568505	0	0.00274474	0	0	0	0	0	0.000294811	0	0	0	0	0	0	0	0	0	0	0	0	0	0
Bacteria|Firmicutes|Clostridia|Clostridiales|Veillonellaceae|NA|NA|Otu00117	0	0	0	0	0	0	0	0	0	0	0	0	0	0	0	0	0	0	0	0	0	0.00197282	0	0	0	0	0	0.00162734	0	0	0	0	0	0	0	0	0	0	0	0	0	0	0	0	0	0	0	0	0
Bacteria|Bacteroidetes|Bacteroidia|Bacteroidales|Porphyromonadaceae|Porphyromonas|NA|Otu00123	0	0	0	0	0	0	0	0	0	0	0	0	0	0	0	0	0	0	0	0	0	0	0	0	0	0	0.000568505	0	0	0	0	0	0	0	0	0.000481	0	0	0	0	0	0	0	0	0	0	0	0	0
Bacteria|Proteobacteria|Gammaproteobacteria|Pseudomonadales|Moraxellaceae|Acinetobacter|lwoffii|Otu00127	0	0	0	0	0	0	0	0	0	0	0.0004095	0.00127632	0	0	0	0	0	0	0	0	0	0	0	0	0	0	0.00113701	0	0	0	0	0	0	0	0	0	0	0.00294118	0	0	0	0.00129366	0	0	0	0.00069979	0	0	0
Bacteria|Bacteroidetes|Bacteroidia|Bacteroidales|Porphyromonadaceae|Porphyromonas|NA|Otu00128	0	0	0	0.000294638	0.00236967	0	0	0	0	0	0	0	0	0	0	0	0	0	0	0.0579084	0.000849979	0	0	0	0	0	0	0	0	0	0	0	0	0	0	0.000962001	0	0	0	0	0	0	0.000569801	0	0	0.0181945	0	0	0
Bacteria|Proteobacteria|Betaproteobacteria|Rhodocyclales|Rhodocyclaceae|Zoogloea|NA|Otu00129	0	0	0	0	0	0	0	0	0	0	0	0	0	0	0	0	0	0	0	0	0	0	0	0	0	0	0	0	0	0	0	0	0	0	0	0	0	0.00833333	0.00134862	0	0	0	0	0	0	0	0	0	0
Bacteria|Proteobacteria|Alphaproteobacteria|Rhizobiales|NA|NA|NA|Otu00130	0	0.000267523	0	0	0	0	0	0	0	0	0	0	0.000421408	0	0	0.00111701	0	0.00093985	0	0.00518582	0.000424989	0	0	0	0	0	0	0	0.00548948	0.000191718	0	0	0	0	0	0	0	0	0	0	0	0	0	0	0.00303337	0	0	0	0
Bacteria|Actinobacteria|Actinobacteria|Bifidobacteriales|Bifidobacteriaceae|Gardnerella|NA|Otu00132	0.000280191	0	0	0	0	0	0	0	0	0	0	0	0	0	0.000218055	0	0.00154936	0	0	0	0	0.00175362	0	0	0	0.000215332	0	0.000542446	0	0	0	0	0	0	0	0	0	0	0	0	0	0	0	0.0010609	0	0	0	0	0
Bacteria|Firmicutes|Bacilli|Lactobacillales|Lactobacillaceae|Lactobacillus|iners|Otu00136	0	0.000267523	0	0	0	0	0	0	0	0	0	0	0	0	0	0	0	0	0	0	0	0	0	0	0	0	0	0	0	0	0	0	0	0	0	0	0	0	0	0	0	0	0	0	0	0	0	0	0
Bacteria|Bacteroidetes|Flavobacteriia|Flavobacteriales|Weeksellaceae|Cloacibacterium|NA|Otu00139	0	0	0	0	0	0	0	0	0	0	0.001638	0	0.00126422	0.000904432	0	0	0	0.0018797	0	0.00172861	0.000849979	0	0	0	0	0	0.000568505	0.000271223	0	0	0	0	0	0	0	0	0	0.00490196	0	0	0	0	0	0	0.00121335	0	0	0.000965251	0
Bacteria|Proteobacteria|Betaproteobacteria|Neisseriales|Neisseriaceae|Neisseria|subflava|Otu00140	0	0	0	0	0	0	0	0	0	0	0	0	0	0	0	0	0	0	0	0	0	0	0	0	0	0	0	0	0	0	0	0	0	0	0	0	0	0	0	0	0	0.0282018	0.000569801	0	0	0	0	0	0
Bacteria|Firmicutes|Bacilli|Lactobacillales|Lactobacillaceae|Lactobacillus|iners|Otu00141	0	0	0	0	0.000789889	0	0	0	0	0	0	0	0	0	0	0	0	0	0	0	0	0	0	0	0	0	0	0	0	0	0	0	0	0	0	0	0	0	0	0	0	0.000258732	0	0	0.000202224	0	0	0	0
Bacteria|Firmicutes|Clostridia|Clostridiales|Veillonellaceae|Megasphaera|NA|Otu00142	0	0	0	0	0	0	0	0	0.010142	0	0	0	0	0	0	0	0	0	0	0.00432152	0	0	0	0	0	0	0	0	0	0	0	0	0	0	0.00943396	0	0	0	0	0	0	0	0	0	0	0.000933053	0	0	0
Bacteria|Firmicutes|Bacilli|Lactobacillales|Lactobacillaceae|Lactobacillus|coleohominis|Otu00145	0	0	0	0.000883913	0	0	0.00162966	0	0	0.000742942	0	0	0	0	0	0	0	0	0	0	0	0	0	0	0	0	0	0	0	0	0	0	0	0	0	0	0	0	0	0	0	0	0.00797721	0	0	0	0	0	0
Bacteria|Bacteroidetes|Bacteroidia|Bacteroidales|Prevotellaceae|Prevotella|NA|Otu00148	0	0	0	0	0	0	0	0.000296604	0	0	0	0	0	0	0.00087222	0	0	0	0	0	0	0	0	0	0	0	0	0	0	0	0	0	0	0	0.000884434	0	0	0	0	0	0	0	0.002849	0	0	0.000466527	0	0.00032175	0
Bacteria|Firmicutes|Erysipelotrichi|Erysipelotrichales|Erysipelotrichaceae|Bulleidia|NA|Otu00149	0	0	0	0	0	0	0	0	0	0	0	0	0	0	0	0	0	0	0	0	0	0.000219202	0	0	0	0.000861326	0	0	0	0.000191718	0	0	0	0	0	0	0	0	0	0	0	0	0	0	0	0.00186611	0	0	0
Bacteria|Proteobacteria|Alphaproteobacteria|Rhizobiales|Phyllobacteriaceae|NA|NA|Otu00152	0	0	0	0	0	0	0	0	0	0	0	0	0	0	0	0	0	0	0	0	0	0	0	0	0	0	0	0	0	0	0	0	0	0	0	0	0	0	0	0	0	0	0	0	0	0	0	0	0
Bacteria|Bacteroidetes|Bacteroidia|Bacteroidales|Prevotellaceae|Prevotella|NA|Otu00154	0	0	0	0	0.000789889	0	0	0	0	0	0	0	0	0	0	0	0	0	0	0.019879	0	0	0	0	0	0	0	0	0	0	0	0	0	0	0.000294811	0	0	0.00196078	0	0	0	0	0	0	0	0	0	0	0
Bacteria|Proteobacteria|Gammaproteobacteria|Xanthomonadales|Xanthomonadaceae|Stenotrophomonas|geniculata|Otu00156	0	0	0	0	0	0	0	0	0	0.000742942	0.000819001	0	0	0	0	0.000558503	0	0	0	0	0	0	0	0	0	0	0	0	0.00457457	0	0	0	0	0.00162602	0	0.003367	0	0	0	0	0	0	0	0	0.00465116	0	0	0	0
Bacteria|Firmicutes|Clostridia|Clostridiales|Tissierellaceae|Anaerococcus|NA|Otu00162	0	0	0	0	0	0	0	0	0	0	0	0	0	0	0	0	0	0	0	0	0	0	0	0	0	0	0	0	0	0	0	0	0	0	0	0	0	0	0	0	0	0	0	0	0	0	0	0	0
Bacteria|Proteobacteria|Gammaproteobacteria|Xanthomonadales|Xanthomonadaceae|Stenotrophomonas|acidaminiphila|Otu00163	0	0	0	0	0	0	0	0.000148302	0	0	0.0004095	0	0.00210704	0.000301477	0	0.000558503	0	0.000469925	0.000544366	0.000864304	0	0	0	0	0	0	0	0	0.000914913	0	0	0	0	0	0	0	0	0	0	0	0	0	0	0	0.0016178	0	0	0	0
Bacteria|Actinobacteria|Actinobacteria|Actinomycetales|Actinomycetaceae|Varibaculum|NA|Otu00164	0	0	0	0	0.00157978	0	0	0	0	0	0	0	0	0	0	0	0	0	0	0.0233362	0	0	0	0	0	0	0	0	0	0	0	0	0	0	0.00117924	0.000481	0	0.000490196	0	0	0	0	0	0	0	0	0	0	0
Bacteria|Bacteroidetes|Flavobacteriia|Flavobacteriales|Flavobacteriaceae|Flavobacterium|NA|Otu00165	0	0	0	0	0	0	0	0	0	0	0	0	0	0	0	0	0	0	0	0	0	0	0	0	0	0	0	0	0	0	0	0	0	0	0	0	0	0.00931373	0.000674309	0	0.000527426	0	0	0	0	0	0	0	0
Bacteria|Firmicutes|Bacilli|Bacillales|Staphylococcaceae|Staphylococcus|sciuri|Otu00166	0	0	0	0	0	0	0	0	0	0	0	0	0.000842815	0	0	0	0	0	0	0	0	0	0	0	0	0	0	0	0.000914913	0	0	0	0	0	0	0	0	0.000490196	0	0	0	0	0.0011396	0	0	0	0	0.001287	0
Bacteria|Bacteroidetes|NA|NA|NA|NA|NA|Otu00171	0	0	0	0	0	0	0	0	0.0020284	0	0	0	0	0	0	0	0	0	0	0	0	0	0	0	0	0	0	0	0	0	0	0	0	0	0	0	0	0	0	0	0	0	0	0	0	0	0	0	0
Bacteria|Firmicutes|Clostridia|Clostridiales|Tissierellaceae|1-68|NA|Otu00174	0	0	0	0.000294638	0	0	0	0	0	0	0	0	0	0	0	0	0	0	0	0.00605013	0	0	0	0	0	0	0	0	0	0	0	0	0	0	0	0.002405	0	0.00441176	0	0	0	0	0	0	0	0.00163284	0	0	0
Bacteria|Firmicutes|Bacilli|Lactobacillales|Lactobacillaceae|Lactobacillus|iners|Otu00180	0	0	0	0	0	0	0	0.000148302	0.0010142	0	0	0	0	0	0	0	0	0	0	0	0	0.00153441	0	0	0	0	0	0	0	0	0	0	0	0	0	0	0	0	0	0	0	0	0	0	0	0	0	0	0
Bacteria|Bacteroidetes|Bacteroidia|Bacteroidales|Prevotellaceae|Prevotella|NA|Otu00182	0	0	0	0	0	0	0	0	0	0.000371471	0	0	0	0	0	0	0	0	0	0	0	0	0	0	0	0	0	0	0	0.00191718	0	0	0	0	0	0	0	0	0	0	0	0	0	0	0	0	0	0	0
Bacteria|Firmicutes|Clostridia|Clostridiales|NA|NA|NA|Otu00189	0	0	0	0	0	0	0	0	0	0	0	0	0	0	0	0	0	0	0	0	0	0.000438404	0	0	0	0	0	0	0	0.000191718	0	0	0	0	0	0	0	0	0	0	0	0	0	0	0	0	0	0	0
Bacteria|Actinobacteria|Actinobacteria|Bifidobacteriales|Bifidobacteriaceae|Gardnerella|NA|Otu00190	0	0	0	0	0	0	0	0	0	0	0	0	0	0	0.00043611	0	0	0	0.000544366	0	0	0	0	0	0	0	0	0	0	0	0	0	0	0	0	0	0	0	0	0	0	0	0	0	0	0	0	0	0
Bacteria|Actinobacteria|Actinobacteria|Actinomycetales|Corynebacteriaceae|Corynebacterium|NA|Otu00194	0	0	0	0	0	0	0	0	0	0	0	0	0	0	0	0	0	0	0	0.0129646	0	0	0	0	0	0	0	0	0.00182983	0	0	0	0	0	0	0	0	0	0	0	0	0	0	0	0.000202224	0.00209937	0	0	0
Bacteria|NA|NA|NA|NA|NA|NA|Otu00196	0.000280191	0	0	0	0	0	0	0	0	0	0	0	0	0	0	0	0	0	0	0	0	0	0	0	0	0	0	0	0	0	0	0	0	0	0	0	0	0	0	0	0	0	0	0	0	0	0	0	0
Bacteria|Firmicutes|Bacilli|Lactobacillales|Aerococcaceae|Aerococcus|NA|Otu00199	0	0	0	0	0	0	0	0	0	0	0	0	0	0	0	0	0	0	0	0	0	0	0	0	0	0	0	0	0	0	0	0	0	0	0.00117924	0	0	0	0	0	0	0	0	0	0	0	0	0	0
Bacteria|Proteobacteria|Alphaproteobacteria|Sphingomonadales|Sphingomonadaceae|NA|NA|Otu00201	0	0	0	0	0	0	0	0	0	0	0	0	0	0	0	0	0	0	0	0	0	0	0	0	0	0	0	0	0	0	0	0	0	0	0	0	0	0.00882353	0	0	0	0	0	0	0	0	0	0	0
Bacteria|Firmicutes|Bacilli|Lactobacillales|Lactobacillaceae|Lactobacillus|iners|Otu00203	0	0	0	0	0	0	0	0	0	0	0	0	0	0	0	0	0	0	0	0	0	0	0	0	0	0	0	0	0	0	0	0	0	0	0.000589623	0	0	0	0	0	0	0	0	0	0	0	0	0	0
Bacteria|Firmicutes|Clostridia|Clostridiales|Veillonellaceae|Dialister|NA|Otu00213	0	0	0	0	0	0	0	0	0	0	0	0	0	0	0	0	0	0	0	0	0	0.00131521	0	0	0	0	0	0	0	0	0	0	0	0	0	0	0	0	0	0	0	0	0	0	0	0	0	0	0
Bacteria|Proteobacteria|Alphaproteobacteria|BD7-3|NA|NA|NA|Otu00216	0	0	0	0	0.000789889	0	0	0	0	0	0.0004095	0	0	0	0	0.000558503	0	0.0018797	0.0016331	0.00345722	0.000424989	0	0	0	0	0	0.00113701	0	0	0	0	0	0	0	0	0	0	0	0	0	0	0	0	0	0	0	0	0	0
Bacteria|Firmicutes|Bacilli|Bacillales|Bacillaceae|Bacillus|cohnii|Otu00227	0	0	0	0	0	0	0	0	0	0	0	0	0	0	0	0	0	0	0	0	0	0	0	0	0	0	0	0	0	0	0	0	0	0	0	0	0	0	0	0	0	0	0	0	0	0	0	0	0
Bacteria|Proteobacteria|Epsilonproteobacteria|Campylobacterales|Campylobacteraceae|Campylobacter|ureolyticus|Otu00232	0	0	0	0	0	0	0	0	0	0	0	0	0	0	0	0	0	0	0	0	0	0	0	0	0	0	0	0	0	0	0	0	0	0	0.000294811	0	0	0.000490196	0	0	0	0	0	0	0	0	0	0	0
Bacteria|Firmicutes|Clostridia|Clostridiales|Veillonellaceae|Megasphaera|NA|Otu00235	0	0	0	0	0	0	0	0	0	0	0	0	0	0	0	0	0.000664011	0	0	0	0	0.000438404	0	0	0	0	0	0.00081367	0	0	0	0	0	0	0	0	0	0	0	0	0	0	0	0	0	0	0	0	0
Bacteria|Proteobacteria|Alphaproteobacteria|Sphingomonadales|Sphingomonadaceae|Novosphingobium|NA|Otu00237	0	0	0	0	0	0	0	0	0	0	0.0012285	0	0	0	0	0	0	0	0	0	0	0	0	0	0	0	0	0	0	0	0	0	0	0	0	0	0	0	0	0	0	0	0	0	0	0	0	0	0
Bacteria|Proteobacteria|Alphaproteobacteria|Rhizobiales|NA|NA|NA|Otu00256	0	0	0	0	0	0	0	0	0	0	0	0	0	0	0	0	0	0	0	0	0	0	0	0	0	0	0	0	0	0	0	0	0	0	0	0	0	0	0	0	0	0	0	0	0	0	0	0	0
[truncated: 179 more columns]
